# Supplementary material for: Imiquimod, a Promising Broad-Spectrum Antiviral, Prevents SARS-CoV-2 and Canine Coronavirus Multiplication Through the MAPK/ERK Signaling Pathway
Source: Viruses. 2025 May 31;17(6):801. doi: 10.3390/v17060801 (PMC12197677; doi:10.3390/v17060801)
Supplement: Supplementary file 1 [file viruses-17-00801-s001.zip]

Archive with 1 entries (1 files):
- viruses-3633604-supplementary.pdf
